# Supplementary material for: GDF-8 improves in vitro implantation and cryo-tolerance by stimulating the ALK5-SMAD2/3 signaling in bovine IVF embryo development
Source: Front Cell Dev Biol. 2024 Mar 21;12:1345669. doi: 10.3389/fcell.2024.1345669 (PMC10991729; doi:10.3389/fcell.2024.1345669)
Supplement: Supplementary file 1 [file Table2.XLSX]

## Sheet: table. 2.
Serial	Group		IVM	IVC1	IVC2		cleavage	cleavage rate	Hatched	Hatched rate	BL	BL rate(%)
														Use Graph pad prism one way ANOVA
	Control		30	28	23		26	92.8571	1	14.2857	7	25
			30	30	27		27	90	0	0	9	30
			30	30	28		28	93.3333	1	10	10	33.3333
			30	28	23		23	82.1429	1	12.5	8	28.5714
			30	27	23		23	85.1852	1	10	10	37.037
			30	29	20		25	86.2069	1	14.2857	7	24.1379
			30	28	21		21	75	0	0	10	35.7143
			30	29	28		28	96.5517	0	0	10	34.4828
			240	229	193		201	87.7729	5	7.04225	71	31.0044
							SE	2.47374	SE	2.30759	0.47949	1.72285
	0.2 ng/mL		30	26	23		23	88.4615	1	9.09091	11	42.3077
			30	28	22		24	85.7143	2	25	8	28.5714
			30	30	26		28	93.3333	1	9.09091	11	36.6667
			30	24	22		22	91.6667	3	33.3333	9	37.5
			30	27	21		21	77.7778	1	9.09091	11	40.7407
			30	26	22		22	84.6154	2	14.2857	14	53.8462
			30	28	21		21	75	2	22.2222	9	32.1429
			30	28	24		26	92.8571	1	10	10	35.7143
			240	217	181		187	86.1751	13	15.6627	83	38.2488
							SE	2.42501	SE	3.27379		2.69292
	2 ng/mL		30	26	23		23	88.4615	4	40	10	38.4615
			30	26	23		23	88.4615	2	22.2222	9	34.6154
			30	24	21		21	87.5	3	33.3333	9	37.5
			30	25	23		23	92	3	30	10	40
			30	30	26		26	86.6667	4	23.5294	17	56.6667
			30	24	22		22	91.6667	2	15.3846	13	54.1667
			30	27	17		17	62.963	1	8.33333	12	44.4444
			30	28	25		25	89.2857	2	15.3846	13	46.4286
			240	210	180		85.7143	40.8163	21	22.5806	93	44.2857
							SE	3.3389	SE	3.71909	SE	2.82491
	10 ng/mL		30	28	25		25	89.2857	6	54.5455	11	39.2857
			30	30	26		26	86.6667	2	20	10	33.3333
			30	32	30		30	93.75	5	26.3158	19	59.375
			30	26	23		23	88.4615	3	30	10	38.4615
			30	29	23		25	86.2069	8	47.0588	17	58.6207
			30	25	18		18	72	0	0	14	56
			30	28	21		21	75	4	30.7692	13	46.4286
			30	26	20		22	84.6154	2	15.3846	13	50
			240	224	186		83.0357	37.0695	30	28.0374	107	47.7679
							SE	2.59904	SE	6.10847	SE	3.52013
	20 ng/mL		30	29	27		25	86.2069	3	33.3333	9	31.0345
			30	30	27		27	90	1	14.2857	7	23.3333
			30	29	24		22	75.8621	2	28.5714	7	24.1379
			30	28	25		24	85.7143	1	11.1111	9	32.1429
			30	30	24		23	76.6667	2	20	10	33.3333
			30	30	26		25	83.3333	1	12.5	8	26.6667
			30	28	26		24	85.7143	3	37.5	8	28.5714
			30	28	23		23	82.1429	3	37.5	8	28.5714
			240	232	202		193	83.1897	16	24.2424	66	28.4483
							SE	1.71958	SE	3.96473	SE	1.28274

## Sheet: Fig. 1.
Total cell number	Control	GDF-8		ICM cell number	Control	GDF-8		TE cell number	Control	GDF-8		TE:ICM cell ratio	Control	GDF-8
	149	198			48	33			101	165			2.10417	5
	197	187			59	33			138	154			2.33898	4.66667
	204	211			63	36			141	175			2.2381	4.86111
	148	200			53	36			95	164			1.79245	4.55556
	165	150			62	32			103	118			1.66129	3.6875
	150	202			58	42			92	160			1.58621	3.80952
	175	130			68	31			107	99			1.57353	3.19355
	266	259			98	52			168	207			1.71429	3.98077
	214	204			85	46			129	158			1.51765	3.43478
	150	271			66	58			84	213			1.27273	3.67241
	168	203			73	50			101	153			1.38356	3.06
	164	210			73	52			91	158			1.24658	3.03846
	138	202			64	53			74	149			1.15625	2.81132
	147	234			68	60			79	174			1.16176	2.9
	141	183			66	52			75	131			1.13636	2.51923
	189	252			86	70			103	182			1.19767	2.6
	146	156			70	50			76	106			1.08571	2.12
	187	155			86	51			101	104			1.17442	2.03922
	205	243			104	80			101	163			0.971154	2.0375
	169	198			71	80			95	153			1.33803	1.9125
average	173.6	202.4			71.05	49.85			102.7	154.3			1.48254	3.295
SE	7.15225	8.30295			3.20401	3.29295			5.44934	6.87562			0.0880699	0.217265
	USE graph pad prism and T-test

## Sheet: Fig. 2.
Invasion area	Control	GDF-8
	1477221	8025201
	4477312	5950992
	1324301	6837734
	2374633	8235642
	3928252	6372241
	1998213	7075523
	2151604	6301573
	3264032	6191891
	2214783	5652912
measure image J and analyzed Graph pad prism T-Test

## Sheet: Fig. 3.
TJ Permeability	Control	GDF-8
	4.197	4.228
	4.373	4.246
	5.174	4.547
	4.298	4.163
	4.596	4.159
	5.474	4.105
	4.176	3.975
	4.383	4.157
	4.847	4.884
	4.381	4.582
	5.723	4.34
	4.326	4.558
	5.421	4.473
	5.366	4.758
	5.439	4.212
	4.802	4.436
	4.234	4.252
	4.508	4.678
	4.259	4.237
measure image J and analyzed Graph pad prism T-Test

## Sheet: Fig. 4.
Immuno CD44	Control	GDF-8
	1.742	2.009
	1.612	2.122
	1.74	2.53
	1.441	2.451
	1.965	2.123
	2.088	3.009
	1.542	2.472
	1.816	2.49
	1.703	3.2
measure image J and analyzed Graph pad prism T-Test

## Sheet: Fig. 5.
	c		survival				survival rate					survival rate
	date	total BL	0h	24h	48h		0h	24h	48h			0h	24h	48h
	4.26	10	0	4	5		0(0.00%)	4(40.00%)	5(50.00%)			0	40	50
	7.8	16	0	8	9		0(0.00%)	8(50.00%)	9(56.25%)			0	50	56.25
	8.3	11	0	8	8		0(0.00%)	8(61.54%)	8(61.54%)			0	61.54	61.54
	t		survival						survival rate
		total	0h	24h	48h		0h	24h	48h			0h	24h	48h
	6.28	14	1	9	14		1(7.14%)	9(64.29%)	14(100.00%)			7.14	64.29	100
	8.1	11	0	9	11		0(0.00%)	9(81.82%)	11(100.00%)			0	81.82	100
	8.3	13	0	11	12		0(0.00%)	11(84.62%)	12(92.31%)			0	84.62	92.31
	c		hatched						hatched rate
		total	0h	24h	48h		0h	24h	48h			24h	48h
	4.26	10	0	1	2		0(0.00%)	1(10.00%)	2(20.00%)			10	20
	7.8	16	0	2	2		0(0.00%)	2(12.50%)	2(12.50%)			12.5	12.5
	8.3	11	0	3	5		0(0.00%)	3(23.08%)	5(38.46%)			23.08	38.46
	t		hatched						hatched rate
		total	0h	24h	48h		0h	24h	48h			24h	48h
	6.28	14	0	1	6		0(0.00%)	1(7.14%)	6(42.86%)			7.14	42.86
	8.1	11	0	6	11		0(0.00%)	6(54.55%)	11(100.00%)			54.55	100
	8.3	13	0	9	12		0(0.00%)	9(69.23%)	12(92.31%)			69.23	92.31
	USE graph pad prism and T-test

## Sheet: Fig. 6.
AQP3 immuno	Control	GDF-8		ATP1a1 immuno	Control	GDF-8
	4.463	6.435			3.381	5.83
	4.488	7.545			3.488	5.965
	5.136	7.06			4.139	6.086
	4.763	7.389			4.99	6.43
	4.414	7.459			5.078	6.82
	5.399	7.923			5.282	7.913
	4.173	7.158			5.359	8.944
	4.67	6.409			5.538	9.742
	4.489	6.167			4.485	7.21
measure image J and analyzed Graph pad prism T-Test
