# Supplementary material for: GDF-8 improves in vitro implantation and cryo-tolerance by stimulating the ALK5-SMAD2/3 signaling in bovine IVF embryo development
Source: Front Cell Dev Biol. 2024 Mar 21;12:1345669. doi: 10.3389/fcell.2024.1345669 (PMC10991729; doi:10.3389/fcell.2024.1345669)
Supplement: Supplementary file 2 [file DataSheet3.ZIP]

Archive with 4 entries (4 files):
- Raw data for figure 3/Control dextran x 100.jpg
- Raw data for figure 3/Control Thawed-24h x 100.jpg
- Raw data for figure 3/GDF-8 dextran x 100.jpg
- Raw data for figure 3/GDF-8 Thawed-24h x 100.jpg
