# Supplementary material for: GDF-8 improves in vitro implantation and cryo-tolerance by stimulating the ALK5-SMAD2/3 signaling in bovine IVF embryo development
Source: Front Cell Dev Biol. 2024 Mar 21;12:1345669. doi: 10.3389/fcell.2024.1345669 (PMC10991729; doi:10.3389/fcell.2024.1345669)
Supplement: Supplementary file 3 [file DataSheet4.ZIP]

Archive with 6 entries (6 files):
- Raw data for figure 4/Control CD44 DAPI x 200.tif
- Raw data for figure 4/Control CD44 x 200.tif
- Raw data for figure 4/Control merge.tif
- Raw data for figure 4/GDF-8 CD44 DAPI x 200.tif
- Raw data for figure 4/GDF-8 CD44 x 200.tif
- Raw data for figure 4/GDF-8 merge.tif
