# Supplementary material for: GDF-8 improves in vitro implantation and cryo-tolerance by stimulating the ALK5-SMAD2/3 signaling in bovine IVF embryo development
Source: Front Cell Dev Biol. 2024 Mar 21;12:1345669. doi: 10.3389/fcell.2024.1345669 (PMC10991729; doi:10.3389/fcell.2024.1345669)
Supplement: Supplementary file 4 [file DataSheet1.ZIP]

Archive with 8 entries (8 files):
- Raw data for figure 1/Control B.F x 200.jpg
- Raw data for figure 1/Control Hoechst33342 x 200.jpg
- Raw data for figure 1/Control Merge x 200.jpg
- Raw data for figure 1/Control propidium iodide x 200.jpg
- Raw data for figure 1/GDF-8 B.F x 200.jpg
- Raw data for figure 1/GDF-8 Hoechst33342 x 200.jpg
- Raw data for figure 1/GDF-8 Merge x 200.jpg
- Raw data for figure 1/GDF-8 propidium iodide x 200.jpg
