# Supplementary material for: GDF-8 improves in vitro implantation and cryo-tolerance by stimulating the ALK5-SMAD2/3 signaling in bovine IVF embryo development
Source: Front Cell Dev Biol. 2024 Mar 21;12:1345669. doi: 10.3389/fcell.2024.1345669 (PMC10991729; doi:10.3389/fcell.2024.1345669)
Supplement: Supplementary file 5 [file DataSheet6.ZIP]

Archive with 12 entries (12 files):
- Raw data for figure 6/Control AQP3 DAPI x 200.tif
- Raw data for figure 6/Control AQP3 Merge x 200.tif
- Raw data for figure 6/Control AQP3 x 200.tif
- Raw data for figure 6/Control ATP1a1 DAPI x 200.tif
- Raw data for figure 6/Control ATP1a1 Merge x 200.tif
- Raw data for figure 6/Control ATP1a1 x 200.tif
- Raw data for figure 6/GDF-8 AQP3 DAPI x 200.tif
- Raw data for figure 6/GDF-8 AQP3 Merge x 200.tif
- Raw data for figure 6/GDF-8 AQP3 x 200.tif
- Raw data for figure 6/GDF-8 ATP1a1 DAPI x 200.tif
- Raw data for figure 6/GDF-8 ATP1a1 Merge x 200.tif
- Raw data for figure 6/GDF-8 ATP1a1 x 200.tif
