# Supplementary material for: GDF-8 improves in vitro implantation and cryo-tolerance by stimulating the ALK5-SMAD2/3 signaling in bovine IVF embryo development
Source: Front Cell Dev Biol. 2024 Mar 21;12:1345669. doi: 10.3389/fcell.2024.1345669 (PMC10991729; doi:10.3389/fcell.2024.1345669)
Supplement: Supplementary file 6 [file DataSheet2.ZIP]

Archive with 4 entries (4 files):
- Raw data for figure 2/Control B.F x 40.jpg
- Raw data for figure 2/Control invasion DAPI x 40.jpg
- Raw data for figure 2/GDF-8 B.F x 40.jpg
- Raw data for figure 2/GDF-8 invasion DAPI x 40.tif
