# Supplementary material for: GDF-8 improves in vitro implantation and cryo-tolerance by stimulating the ALK5-SMAD2/3 signaling in bovine IVF embryo development
Source: Front Cell Dev Biol. 2024 Mar 21;12:1345669. doi: 10.3389/fcell.2024.1345669 (PMC10991729; doi:10.3389/fcell.2024.1345669)
Supplement: Supplementary file 7 [file Table1.XLSX]

## Sheet: CDX2 (TE cell)
DATE	GROUP	GAPDH	CDX2		2^-ΔΔCT method	ΔCt	ΔΔCt	2^-ΔΔCt
	C	28.2641	25.3933		average ΔCt	-2.87088	-0.0791061	1.05636			C	T
		27.9827	25.3593		-2.79177	-2.62344	0.168333	0.889871		MEAN	1.01566	1.01219
		28.2826	25.3408			-2.94183	-0.150052	1.10961		SD	0.182498	0.169463
		28.3437	25.1883			-3.15541	-0.363636	1.28666		SE	0.0526825	0.0489199
		28.0276	25.213			-2.81453	-0.0227611	1.0159		N	12	12
		27.8923	25.3193			-2.57299	0.218782	0.859291
		28.3951	25.187			-3.20805	-0.416274	1.33448		AVG.△Ct	-2.79177	-3.44623
		27.9616	25.2371			-2.72459	0.0671826	0.9545
		28.1741	25.3139			-2.86016	-0.0683832	1.04854		△△Ct	0	-0.65446
		27.5137	25.3324			-2.18127	0.610499	0.65497
		28.0775	25.37			-2.7075	0.0842752	0.943258		2^-△△Ct	1	1.57403
		28.0911	25.2504			-2.84063	-0.0488597	1.03445
	T	27.6465	24.0142		-3.44623	-3.63237	-0.186135	1.13771
		27.5652	24.1137			-3.45154	-0.0053094	1.00369
		27.4256	24.2449			-3.18064	0.265592	0.831857
		27.722	24.2042			-3.51781	-0.0715749	1.05086
		27.3072	24.0623			-3.24481	0.201422	0.869693
		27.7983	24.2643			-3.53396	-0.0877235	1.06269
		27.439	24.0406			-3.39843	0.0478049	0.967407
		28.0734	24.1348			-3.93856	-0.492324	1.40671
		27.9021	24.2584			-3.64367	-0.197434	1.14666
		27.7161	24.2528			-3.46331	-0.0170779	1.01191
		27.3522	24.1763			-3.17584	0.270398	0.829091
		27.3819	24.208			-3.17387	0.272362	0.827963

## Sheet: CDX2
DATE	GROUP	GAPDH	CDX2		2^-ΔΔCT method	ΔCt	ΔΔCt	2^-ΔΔCt
3.24-2	C	29.1694	33.6474		average ΔCt	4.47795	0.927858	0.525638			C	T
		29.1875	33.4957		3.55009	4.30815	0.758059	0.591291		MEAN	1.08938	1.03501
		29.5343	32.5452			3.0109	-0.539194	1.45316		SD	0.447695	0.285062
		29.0847	33.2835			4.19881	0.648714	0.637848		SE	0.129239	0.0822902
3.26-1		29.6579	34.0697			4.41179	0.861693	0.550306		N	12	12
		28.3799	31.8875			3.50766	-0.0424359	1.02985
		24.7955	28.0612			3.26569	-0.284403	1.21791		AVG.△Ct	3.55009	3.10014
		24.9852	28.1567			3.17148	-0.378609	1.30009
4.01		25.1152	28.5275			3.41233	-0.137763	1.1002		△△Ct	0	-0.449952
		25.0336	27.8321			2.79848	-0.751612	1.68367
		25.0242	28.4069			3.38273	-0.167367	1.12301		2^-△△Ct	1	1.366
		25.431	28.0861			2.65515	-0.894941	1.85953
3.24-2	T	28.3807	31.8246		3.10014	3.44381	0.343667	0.788036
		28.8854	32.0365			3.15106	0.0509191	0.965321
		28.6743	32.1522			3.47795	0.377814	0.769603
		28.527	31.7831			3.25614	0.156003	0.897508
3.26-1		29.9323	32.3992			2.46691	-0.633233	1.55104
		27.9256	31.7265			3.80099	0.700846	0.615211
		25.2184	28.2582			3.03978	-0.0603636	1.04273
		25.0415	27.8117			2.77028	-0.329856	1.25689
4.01		25.1431	27.6868			2.54375	-0.556391	1.47059
		24.9882	27.8585			2.87035	-0.229791	1.17266
		25.2523	28.2817			3.02934	-0.0708003	1.0503
		24.9274	28.2787			3.35133	0.251185	0.840206

## Sheet: CD44 (TE cell)
DATE	GROUP	GAPDH	CD44		2^-ΔΔCT method	ΔCt	ΔΔCt	2^-ΔΔCt
3.30-1	C	21.2981	22.5502		average ΔCt	1.2521	0.241004	0.846156			C	T
		21.4557	22.4538		1.0111	0.998128	-0.0129709	1.00903		MEAN	1.01317	1.00454
		21.6251	22.4693			0.844259	-0.16684	1.1226		SD	0.17177	0.0994211
		21.4786	22.347			0.868407	-0.142692	1.10396		SE	0.0495857	0.0287004
4.11-2		21.279	22.4045			1.12546	0.114366	0.923788		N	12	12
		21.1951	22.3337			1.13854	0.127442	0.915453
		21.2465	22.3882			1.14167	0.130567	0.913472		AVG.△Ct	1.0111	0.300601
		21.1627	22.6125			1.44977	0.438675	0.737812
4.06-1		21.6249	22.2344			0.609429	-0.40167	1.32104		△△Ct	0	-0.710498
		21.4582	22.3375			0.879321	-0.131778	1.09564
		21.3308	22.4789			1.14808	0.136981	0.90942		2^-△△Ct	1	1.63637
		21.853	22.531			0.678015	-0.333084	1.2597
3.30-1	T	21.0446	21.2097		0.300601	0.165086	-0.135515	1.09848
		21.0655	21.2793			0.213769	-0.0868319	1.06204
		21.2612	21.362			0.100805	-0.199795	1.14854
		21.0936	21.5104			0.416848	0.116247	0.922584
4.11-2		21.0991	21.4994			0.40026	0.0996592	0.933253
		21.0473	21.587			0.539738	0.239138	0.847252
		21.2167	21.3873			0.170597	-0.130004	1.0943
		21.0807	21.5163			0.435629	0.135028	0.910652
4.06-1		20.9317	21.3365			0.404807	0.104206	0.930317
		21.0869	21.3221			0.2352	-0.0654012	1.04638
		21.1443	21.2897			0.145389	-0.155212	1.11359
		20.9213	21.3004			0.379082	0.0784809	0.947054

## Sheet: CD44
DATE	GROUP	PLATE	GAPDH	PLATE	CD44		2^-ΔΔCT method	ΔCt	ΔΔCt	2^-ΔΔCt
3.30-1	C	A01	24.6353	C01	34.1518		average ΔCt	9.51658	0.270892	0.828807			C	T
		A02	24.3256	C02	34.2348		9.24569	9.90924	0.66355	0.631323		MEAN	1.29603	1.21203
		A03	25.1306	C04	33.1061			7.97549	-1.2702	2.41195		SD	1.12109	0.861085
		A04	24.1356	C05	33.9479			9.81232	0.566629	0.675193		SE	0.32363	0.248574
4.11-2		A05	24.8105	C07	34.2844			9.47398	0.228296	0.853642		N	12	12
		A06	24.864	C09	34.2405			9.37652	0.130834	0.913304
		A01	25.6951	A09	36.1523			10.4572	1.21148	0.431824		AVG.△Ct	9.24569	7.68578
		A02	26.0637	B07	33.2174			7.15368	-2.09201	4.2634
4.06-1		A03	25.8428	B08	36.1915			10.3486	1.10295	0.465564		△△Ct	0	-1.55991
		A04	26.1464	B09	34.5205			8.3741	-0.871592	1.82968
		A05	26.1703	G07	36.2188			10.0485	0.802787	0.573241		2^-△△Ct	1	2.94836
		A06	25.9648	G09	34.4669			8.50206	-0.743624	1.67438
3.30-1	T	A07	25.041	D03	33.7409		7.68578	8.69987	1.01409	0.49514
		A08	25.2863	D04	33.9126			8.62632	0.940544	0.521036
		A09	25.2295	D06	33.8811			8.65168	0.965901	0.511959
		A10	25.5819	D07	34.1996			8.61773	0.931948	0.52415
4.11-2		A11	26.3834	D08	34.2655			7.88216	0.196379	0.872738
		A12	25.8426	D10	33.208			7.36539	-0.320384	1.24866
		A07	25.4372	C09	33.2296			7.7924	0.10662	0.928761
		A08	25.5459	D07	33.1243			7.5784	-0.107381	1.07727
4.06-1		A09	25.3709	D08	33.041			7.67009	-0.0156858	1.01093
		A10	25.391	D09	32.357			6.96596	-0.719814	1.64697
		A11	25.9742	H08	31.9449			5.97077	-1.715	3.28298
		A12	25.7381	H09	32.1467			6.40856	-1.27722	2.42371

## Sheet: OCLN (TE cell)
DATE	GROUP	GAPDH	OCLN		2^-ΔΔCT method	ΔCt	ΔΔCt	2^-ΔΔCt
3.23	C	26.1828	28.3014		average ΔCt	2.11861	-0.212073	1.15835			C	T
		26.1306	28.5068		2.33068	2.37619	0.0455114	0.968946		MEAN	1.00888	1.02118
		26.2055	28.3409			2.13535	-0.19533	1.14499		SD	0.13501	0.222076
		25.9513	28.7308			2.77947	0.448786	0.732659		SE	0.0389742	0.0641077
4.06-1		26.2872	28.516			2.22874	-0.101944	1.07322		N	12	12
		25.9779	28.54			2.56204	0.231357	0.851833
		26.1089	28.5818			2.47288	0.142193	0.906141		AVG.△Ct	2.33068	2.04018
		26.0121	28.2192			2.20706	-0.123624	1.08947
4.06-2		26.1381	28.4775			2.33942	0.00873974	0.99396		△△Ct	0	-0.290499
		25.9567	28.1229			2.16617	-0.164508	1.12078
		26.1175	28.5555			2.438	0.10732	0.928311		2^-△△Ct	1	1.22306
		26.0744	28.2186			2.14425	-0.186429	1.13794
3.23	T	26.0335	27.7005		2.04018	1.66705	-0.373134	1.29516
		25.6111	28.1203			2.50919	0.469008	0.722461
		25.8803	27.9141			2.03388	-0.00630227	1.00438
		25.7116	28.048			2.33639	0.296206	0.814391
4.06-1		25.5462	27.6705			2.12429	0.0841053	0.943369
		25.7628	27.7802			2.01738	-0.0228059	1.01593
		25.8941	27.4035			1.50943	-0.530753	1.44468
		25.8147	27.5108			1.69611	-0.344072	1.26933
4.06-2		25.576	27.9426			2.36664	0.326452	0.797495
		25.913	27.7762			1.86322	-0.176959	1.1305
		25.7391	27.9467			2.20768	0.1675	0.890384
		26.0505	28.2014			2.15094	0.110755	0.926103

## Sheet: OCLN
DATE	GROUP	GAPDH	OCLN		2^-ΔΔCT method	ΔCt	ΔΔCt	2^-ΔΔCt
3.23	C	27.3958	29.4597		average ΔCt	2.06391	-0.217591	1.16279			C	T
		27.366	30.2527		2.28151	2.8867	0.605197	0.657382		MEAN	1.03982	1.06879
		27.5243	29.5464			2.02218	-0.259327	1.19692		SD	0.277882	0.500424
		27.2581	30.2906			3.03246	0.750952	0.594211		SE	0.0802175	0.14446
4.06-1		27.5097	29.2811			1.77133	-0.510176	1.42422		N	12	12
		27.13	30.1369			3.00684	0.725336	0.604856
		26.3667	28.4695			2.10279	-0.178713	1.13187		AVG.△Ct	2.28151	1.69557
		26.0834	28.3594			2.27592	-0.00558876	1.00388
4.06-2		26.1484	28.0082			1.85976	-0.421744	1.33955		△△Ct	0	-0.585934
		26.1738	28.2013			2.02747	-0.254036	1.19254
		26.0803	28.2173			2.13702	-0.144484	1.10534		2^-△△Ct	1	1.50101
		26.2216	28.4132			2.19168	-0.0898242	1.06424
3.23	T	29.7158	31.3608		1.69557	1.64498	-0.0505909	1.03569
		29.0434	30.8981			1.85475	0.159181	0.895533
		29.2818	31.4434			2.16154	0.465967	0.723986
		29.4227	31.0818			1.6591	-0.0364758	1.02561
4.06-1		29.9435	31.216			1.2725	-0.42307	1.34078
		30.7764	31.1151			0.338698	-1.35687	2.56129
		26.0215	27.8032			1.78165	0.0860836	0.942077
		26.1771	27.8951			1.71794	0.0223651	0.984617
4.06-2		26.0573	27.8669			1.80956	0.113993	0.924027
		25.7248	27.9297			2.20496	0.509386	0.702521
		26.0836	27.8518			1.76825	0.0726752	0.950873
		26.0148	28.1477			2.13293	0.437358	0.738486

## Sheet: CLDN2 (TE cell)
DATE	GROUP	GAPDH	CLDN2		2^-ΔΔCT method	ΔCt	ΔΔCt	2^-ΔΔCt
	C	26.1828	33.8903		average ΔCt	7.70747	-0.542433	1.45643			C	T
		26.1306	33.0239		8.2499	6.89322	-1.35668	2.56095		MEAN	1.18134	1.04008
		26.2055	35.3305			9.125	0.8751	0.545216		SD	0.742238	0.321622
		25.9513	34.9717			9.02037	0.770471	0.586226		SE	0.214266	0.0928443
		26.2872	33.9124			7.62519	-0.624706	1.5419		N	12	12
		25.9779	34.0008			8.02288	-0.227022	1.17042
		26.1089	33.002			6.89302	-1.35688	2.56131		AVG.△Ct	8.2499	6.69234
		26.0121	34.5645			8.55241	0.302511	0.81084
		26.1381	34.064			7.92593	-0.323973	1.25177		△△Ct	0	-1.55756
		25.9567	35.0601			9.10341	0.853515	0.553435
		26.1175	35.1288			9.01131	0.76141	0.58992		2^-△△Ct	1	2.94356
		26.0744	35.1929			9.11859	0.868689	0.547644
	T	26.0335	31.9957		6.69234	5.96218	-0.730158	1.65882
		25.6111	32.316			6.70488	0.0125433	0.991343
		25.8803	32.8223			6.94205	0.249709	0.841066
		25.7116	32.6278			6.91621	0.223878	0.856261
		25.5462	32.6522			7.10597	0.413638	0.750728
		25.7628	32.6216			6.8588	0.166464	0.891024
		25.8941	33.0139			7.11987	0.427535	0.743531
		25.8147	32.1379			6.32323	-0.369107	1.29155
		25.576	31.9925			6.41647	-0.27587	1.21072
		25.913	31.9422			6.02927	-0.663067	1.58345
		25.7391	32.5776			6.8385	0.146164	0.90365
		26.0505	33.1411			7.09061	0.398271	0.758767

## Sheet: CLDN2
DATE	GROUP	GAPDH	CLDN2		2^-ΔΔCT method	ΔCt	ΔΔCt	2^-ΔΔCt
5.06-3	C	25.7771	33.6375		average ΔCt	7.86035	-0.105343	1.07575			C	T
		25.6484	34.0717		7.96569	8.42332	0.457625	0.728184		MEAN	1.12	1.03984
		25.8073	33.8688			8.06155	0.0958551	0.935717		SD	0.645785	0.30896
		25.7028	34.5996			8.89678	0.931093	0.524461		SE	0.186422	0.089189
5.09-3		25.9568	34.1668			8.21002	0.244333	0.844206		N	12	12
		25.7968	34.0691			8.27225	0.306559	0.808568
		25.6209	32.3493			6.72846	-1.23723	2.35746		AVG.△Ct	7.96569	7.39683
		25.9628	33.9975			8.03467	0.0689758	0.953315
5.08		25.7965	34.2951			8.4985	0.532813	0.691206		△△Ct	0	-0.568859
		25.5668	32.1739			6.60713	-1.35856	2.56429
		26.0127	33.9733			7.96059	-0.00509731	1.00354		2^-△△Ct	1	1.48335
		25.9628	33.9975			8.03467	0.0689758	0.953315
5.06-3	T	25.3665	33.0293		7.39683	7.66282	0.265985	0.831631
		25.1569	32.9703			7.81336	0.416528	0.749226
		25.7292	33.6085			7.87928	0.482445	0.715764
		25.3472	32.7034			7.35619	-0.0406429	1.02857
5.09-3		25.8335	33.336			7.50252	0.105685	0.929363
		25.295	33.336			8.04104	0.644206	0.639845
		25.6783	33.0819			7.40363	0.00679371	0.995302
		25.9325	33.3703			7.43784	0.0410098	0.971974
5.08		25.9658	32.989			7.02322	-0.373614	1.29559
		26.0223	33.0624			7.04014	-0.356694	1.28049
		25.7031	32.3482			6.64519	-0.751646	1.68371
		25.7466	32.7034			6.95678	-0.440057	1.35666

## Sheet: CLDN4 (TE cell)
DATE	GROUP	GAPDH	CLDN4		2^-ΔΔCT method	ΔCt	ΔΔCt	2^-ΔΔCt
5.06-3	C	26.1828	26.2041		average ΔCt	0.0213522	-0.128639	1.09326			C	T
		26.1306	26.2009		0.149992	0.0703021	-0.0796894	1.05679		MEAN	1.00666	1.01316
		26.2055	26.2985			0.0929284	-0.0570631	1.04035		SD	0.117693	0.170507
		25.9513	26.2839			0.332611	0.182619	0.881102		SE	0.033975	0.049221
5.09-3		26.2872	26.3061			0.0189071	-0.131084	1.09512		N	12	12
		25.9779	26.4672			0.489237	0.339246	0.790454
		26.1089	26.1362			0.0272646	-0.122727	1.08879		AVG.△Ct	0.149992	-0.139025
		26.0121	26.2676			0.255499	0.105507	0.929478
5.1		26.1381	26.1015			-0.0365677	-0.186559	1.13805		△△Ct	0	-0.289016
		25.9567	26.3459			0.389206	0.239215	0.847206
		26.1175	26.0913			-0.0262479	-0.176239	1.12993		2^-△△Ct	1	1.22181
		26.0744	26.2398			0.165406	0.0154147	0.989372
5.06-3	T	26.0335	25.5229		-0.139025	-0.510576	-0.371551	1.29374
		25.6111	25.565			-0.046127	0.0928979	0.937637
		25.8803	25.4877			-0.392573	-0.253548	1.19214
		25.7116	25.5946			-0.116956	0.0220685	0.98482
5.09-3		25.5462	25.7123			0.166086	0.305111	0.80938
		25.7628	25.8967			0.1339	0.272925	0.82764
		25.8941	25.6329			-0.261194	-0.122169	1.08837
		25.8147	25.8426			0.02792	0.166945	0.890727
5.1		25.576	25.7916			0.215627	0.354652	0.782058
		25.913	25.558			-0.354935	-0.21591	1.16144
		25.7391	25.5967			-0.142395	-0.00336974	1.00234
		26.0505	25.6634			-0.387076	-0.248051	1.1876

## Sheet: CLDN4
DATE	GROUP	GAPDH	CLDN4		2^-ΔΔCT method	ΔCt	ΔΔCt	2^-ΔΔCt
5.06-3	C	28.8568	31.4783		average ΔCt	2.62149	-1.61534	3.06384			C	T
		29.073	32.7721		4.23683	3.69903	-0.537799	1.45176		MEAN	1.36355	1.02538
		29.2253	33.2744			4.04916	-0.187671	1.13892		SD	0.775291	0.245932
		29.089	32.9102			3.82116	-0.415671	1.33392		SE	0.223807	0.0709946
5.09-3		28.5698	31.8509			3.28113	-0.955705	1.93953		N	12	12
		28.2179	31.8836			3.66576	-0.571074	1.48563
		30.0829	35.8302			5.74735	1.51052	0.350985		AVG.△Ct	4.23683	3.29331
		29.6823	34.1358			4.45351	0.216676	0.860546
5.1		30.1163	34.0581			3.94177	-0.295058	1.22693		△△Ct	0	-0.94352
		30.0199	38.6903			8.67041	4.43357	0.0462766
		29.1694	32.5527			3.38331	-0.853521	1.8069		2^-△△Ct	1	1.92321
		29.1875	32.6954			3.5079	-0.728932	1.65741
5.06-3	T	27.9412	31.5015		3.29331	3.56028	0.266971	0.831063
		28.2983	31.8699			3.57154	0.278223	0.824606
		27.9526	31.4914			3.53886	0.245546	0.843496
		28.5325	31.7479			3.21545	-0.0778638	1.05545
5.09-3		29.1042	32.3875			3.28337	-0.00994422	1.00692
		28.6002	32.3298			3.72962	0.436305	0.739025
		27.4553	31.143			3.68773	0.394417	0.760797
		27.7485	30.7609			3.0124	-0.28091	1.21496
5.1		28.1852	30.8574			2.67221	-0.621107	1.53806
		28.3291	31.2113			2.88225	-0.41106	1.32966
		28.3807	31.6198			3.2391	-0.0542125	1.03829
		28.8854	32.0124			3.12695	-0.166365	1.12223

[truncated: 20 more sheets: CDH1 (TE cell), CDH1, ACTIN2 (TE cell), ACTIN2, MMP2 (TE cell), MMP2, MMP9 (TE cell), MMP9, FSTL3 (TE cell), FSTL3, AQP3, AQP8, AQP9, ATP1a1, SMAD2 (TE cell), SMAD2, ALK5 (TE cell), ALK5, SMAD3 (TE cell), SMAD3]
