# Supplementary material for: GDF-8 improves in vitro implantation and cryo-tolerance by stimulating the ALK5-SMAD2/3 signaling in bovine IVF embryo development
Source: Front Cell Dev Biol. 2024 Mar 21;12:1345669. doi: 10.3389/fcell.2024.1345669 (PMC10991729; doi:10.3389/fcell.2024.1345669)
Supplement: Supplementary file 8 [file DataSheet5.ZIP]

Archive with 10 entries (10 files):
- Raw data for figure 5/Control Hatching 24h x 64.jpg
- Raw data for figure 5/Control Hatching 48h x 64.jpg
- Raw data for figure 5/Control survival 0h x 64.jpg
- Raw data for figure 5/Control survival 24h x 64.jpg
- Raw data for figure 5/Control survival 48h x 64.jpg
- Raw data for figure 5/GDF-8 Hatching 24h x 64.jpg
- Raw data for figure 5/GDF-8 Hatching 48h x 64.jpg
- Raw data for figure 5/GDF-8 survival 0h x 64.jpg
- Raw data for figure 5/GDF-8 survival 24h x 64.jpg
- Raw data for figure 5/GDF-8 survival 48h x 64.jpg
