# Supplementary material for: GDF-8 improves in vitro implantation and cryo-tolerance by stimulating the ALK5-SMAD2/3 signaling in bovine IVF embryo development
Source: Front Cell Dev Biol. 2024 Mar 21;12:1345669. doi: 10.3389/fcell.2024.1345669 (PMC10991729; doi:10.3389/fcell.2024.1345669)
Supplement: Supplementary file 9 [file DataSheet7.ZIP]

Archive with 2 entries (2 files):
- supplementation figure1&2/Supplementation figure 1.JPG
- supplementation figure1&2/Supplementation figure 2.JPG
